# Supplementary material for: Non-Invasive Strategies for Remineralization and Hypersensitivity Management in Molar–Incisor Hypomineralization—A Systematic Review and Meta-Analysis
Source: J Clin Med. 2024 Nov 26;13(23):7154. doi: 10.3390/jcm13237154 (PMC11642552; doi:10.3390/jcm13237154)
Supplement: Supplementary file 1 [file jcm-13-07154-s001.zip]

Archive with 1 entries (1 files):
- jcm-3315008-supplementary.pdf
